# Supplementary material for: Food restriction reduces neurogenesis in the avian hippocampal formation
Source: PLoS One. 2017 Dec 6;12(12):e0189158. doi: 10.1371/journal.pone.0189158 (PMC5718509; doi:10.1371/journal.pone.0189158)
Supplement: S1 File — This file contains all the data reported in the results section and presented in the figures. (XLSX) [file pone.0189158.s001.xlsx]

## Sheet: Robertson et al.
originalID	day	Brain	wingband	Treatment	Bird mass (g)	Pituitary mass (mg)	Tarsometatarsus length (mm)	right adrenal mass (mg)	left adrenal mass (mg)	Cort titre (ng/ml)	Pituitary POMC/GAPDH	adrenal STAR/LBR	adrenal ARL/LBR	Spleen IL6/LBR	Telencephalon volume (mm3)	hippocampal volume (mm3)	Person drawing outline	Is the caudal hippocampal section present?	Total hippocampal neurons (Hu+ cells)	Density of Rostral hippocampal BrdU+/Hu- cells (mm-3)	Density of Caudal hippocampal BrdU+/Hu- cells (mm-3)	Density of Rostral hippocampal BrdU+/Hu+ cells (mm-3)	Density of Caudal hippocampal BrdU+/Hu+ cells (mm-3)	Density of BrdU+ cells along the rostral hippocampal ventricle (mm-1)	Density of BrdU+ cells along the caudal hippocampal ventricle (mm-1)	Staining Batch
1	1	136	217	dep	1347	8.9	80			15.3259				0.0112315	489.953	21.4799	g	y	1713636	386.135	425.931	60.2638	46.4652	13.1857	5.26904	1
2	1	138	266	dep	1679.9	8.9	75.2	48.1	43.8	4.56391	148.512	0.101418	1.78642	0.0169623	425.071	17.7404	g	n	1761264	373.307	295.295	39.8195	32.5095	8.85406	0	1
3	1	140	286	dep	1481.6	3.3	76.5	17.4	34.1	3.57205	113.876	0.319466	3.04468	0.0152021	508.754	18.4906	j	n	1587276	297.072		60.0146		3.00936		2
4	1	137	284	ad lib	3711.6	5.6	86.3	107.4	74.3	2.0152	487.977	0.308909	3.68612	0.011779	451.145	17.8028	g	y	1799172	459.93	494.278	74.3716	48.0548	5.26418	1.7731	1
5	1	139	281	ad lib	2386.5	7.5	83.6	83.7	59	1.20555	256.286	0.240753	7.38174	0.00527195	402.293	18.3724	g	y	1736964	538.532	259.193	43.0006	29.0684	11.3666	6.57769	2
6	1	141	219	ad lib	3631	9.7	86.6	86.7	70.4	0.750628	288.697	0.289204	5.40117		455.805	18.5922	j	n	1568808	430.793	561.955	100.083	125.255	6.58382	3.26428	2
7	1	142	223	dep	1466	5.6	71.6	39.9	35.5	4.70502	0.278535	0.304828	3.0225	0.0157157	422.968	10.8132	j	n	807732	145.954		45.6107		1.53056		2
8	1	144	273	dep	1406.1	3.2	76.2	46	38.8	3.00208	167.566	0.274662	5.49613	0.018841	377.91	14.2442	g	n	1315116	477.436		78.1567		3.99675		3
9	1	146	269	dep	1444.9	7.1	72	53.8	40.6	2.55051		0.196661	3.07491	0.0144045	525.988	18.8737	j	n	1285956	386.62	324.594	88.6743	88.5256	2.21552	2.56819	4
10	1	143	226	ad lib	3518.5	6.4	83.3	83.9	71.6	1.37037		0.230414	4.26445	0.00975874	504.81	16.7316	j	n	1533816	550.034	461.522	109.585	78.1038	5.08741	1.99644	2
11	1	145	320	ad lib	3214.9	7.2	81.8	79.6	83.4	0.749286	2087.99	0.437365	1.70086	0.0112221	421.907	17.8563	g	y	1568808	423.005	407.284	94.001	40.7284	5.01401	1.52175	3
12	1	147	235	ad lib	3520.3	8.4	89.2	50.3	64.9	0.9	884.514	0.474194	2.41455	0.0199825	511.965	22.0114	j	y	1728216	410.34	458.376	95.8948	63.8244	4.2435	5.98982	4
13	2	148	210	dep	1436.7	6.7	77.5	42.5	43.4	2.54511	74.4517	0.554125	2.0442	0.0288912	388.582	17.5402	j	y	1728216	268.05	225.863	28.3305	21.1746	1.80596	1.8282	5
14	2	150	294	dep	1475.9	4.7	74.8	55.8	26.9	3.11599		0.0471095	1.93437	0.0128565	429.168	11.6349	g	n	995328	367.701	611.276	56.5693	86.7058	3.94813	1.83558	3
15	2	152	234	dep	1351	4.5	72.6	50.5	33	2.9155	2457.52	0.0762028	2.8373	0.0236285	421.616	16.8706	g	n	1437588	377.255	361.774	76.2132	109.215	3.74633	2.41714	6
16	2	149	278	ad lib	3372.4	13	85.4	55.7	55	0.9	369.422	0.0316743	1.48762	0.00771614	488.044	19.2954	j	y	1627128	315.863	245.539	38.1214	43.3304	2.17347	4.15618	5
17	2	151	256	ad lib	3736.5	7.6	85.3	68.5	75	0.925492	757.74	0.077773	1.34068	0.0176187	428.124	19.2084	g	y	2116044	515.52	798.88	102.252	82.8469	3.65783	0.902871	3
18	2	153	317	ad lib	3500.4	13.4	82.6	50.1	66.2	1.0611	210.49	0.102594	5.00706	0.0137588	452.8	16.2852	g	n	1105164	552.387	415.08	117.106	136.198	3.36116	0	6
19	2	154	236	dep	1320	7.1	80.3	50.3	30.1	2.26861	131.156	0.0552031	0.628937	0.0119206	435.051	20.9257	g	n	1566864	425.032	372.826	53.129	77.5678	9.2817	5.67644	6
20	2	156	282	dep	1683	5.8	72	44.1	31.3	1.18815	29395.1			0.0219568	430.743	21.8835	g	y	2017872	88.91	110.761	16.3782	16.4645	0.810581	0.37669	7
21	2	158	232	dep	1506.9	6.3	76.7	54.8	40.7	4.97357	625.435	0.0144897	5.17937	0.0173627	386.76	19.7672	g	y	1370520	117.966	86.2192	6.20874	4.53785	0.614876	0.916713	7
22	2	155	251	ad lib	3727.3	9.6	81.1	112.9	61.7	0.9	401.748	0.169667	1.4986	0.0127855	495.647	20.0658	g	n	1547424	403.325	286.481	65.1108	37.3671	5.48636	1.73476	6
23	2	157	214	ad lib	3768.9	12.8	88.9	82.8	112.2	0.9	298.73	0.534933	2.36903	0.0147955	466.919	17.5605	g	n	1818612	77.0887	97.7749	22.0253	0	0.820255	0	7
24	2	159	208	ad lib	3403.7	8	88.9	98.8	88.6	0.9	138.12	0.0540455	6.04839	0.0145625	373.607	15.6283	g	y	1022544	202.34	104.143	25.2925	4.95919	0.771784	0	7
